# Supplementary material for: Steps to Facilitate the Use of Clinical Gait Analysis in Stroke Patients: The Validation of a Single 2D RGB Smartphone Video-Based System for Gait Analysis
Source: Sensors (Basel). 2024 Dec 6;24(23):7819. doi: 10.3390/s24237819 (PMC11644854; doi:10.3390/s24237819)
Supplement: Supplementary file 1 [file sensors-24-07819-s001.zip › spm_eval_EU28ÜH31_frontal/EU28ÜH31_angle_(2, 5, 12, 0)1.csv_stats_spm.csv]

corr: 0.8507416934525137
rms: 5.180483107513839
mae: 3.7539105691056904
max_err: 1.162573333333332
min_err: 3.1904266666666685
spm_p_mean: 0.0047348409696597255
spm_p_max: 0.023671294221554083
