# Supplementary material for: Steps to Facilitate the Use of Clinical Gait Analysis in Stroke Patients: The Validation of a Single 2D RGB Smartphone Video-Based System for Gait Analysis
Source: Sensors (Basel). 2024 Dec 6;24(23):7819. doi: 10.3390/s24237819 (PMC11644854; doi:10.3390/s24237819)
Supplement: Supplementary file 1 [file sensors-24-07819-s001.zip › spm_eval_EU28ÜH31_sagital/EU28ÜH31_angle_(2, 5, 5, 8)1.csv_stats_spm.csv]

corr: 0.9760280431663183
rms: 3.244969180188447
mae: 2.599309869319657
max_err: 1.7739466766604834
min_err: 8.546240000000001
spm_p_mean: 0.005787410285346099
spm_p_max: 0.01408947994458352
