# Supplementary material for: Steps to Facilitate the Use of Clinical Gait Analysis in Stroke Patients: The Validation of a Single 2D RGB Smartphone Video-Based System for Gait Analysis
Source: Sensors (Basel). 2024 Dec 6;24(23):7819. doi: 10.3390/s24237819 (PMC11644854; doi:10.3390/s24237819)
Supplement: Supplementary file 1 [file sensors-24-07819-s001.zip › spm_eval_EU28ÜH31_sagital/EU28ÜH31_angle_(5, 8, 8, 11)4.csv_stats_spm.csv]

corr: 0.7648489008388686
rms: 3.8685709465761464
mae: 2.930855855855856
max_err: 1.0403000000000007
min_err: 1.9151999999999998
spm_p_mean: 0.012208438158484115
spm_p_max: 0.032891201579855575
