# Supplementary material for: Steps to Facilitate the Use of Clinical Gait Analysis in Stroke Patients: The Validation of a Single 2D RGB Smartphone Video-Based System for Gait Analysis
Source: Sensors (Basel). 2024 Dec 6;24(23):7819. doi: 10.3390/s24237819 (PMC11644854; doi:10.3390/s24237819)
Supplement: Supplementary file 1 [file sensors-24-07819-s001.zip › spm_eval_FI11SI0801_frontal/FI11SI0801_angle_(2, 5, 12, 0)0.csv_stats_spm.csv]

corr: 0.7563337753680689
rms: 3.002873594440535
mae: 2.224829268292683
max_err: 1.1804000000000001
min_err: 2.488879999999999
spm_p_mean: 0.024696181939162162
spm_p_max: 0.12093725407775519
