# Supplementary material for: Steps to Facilitate the Use of Clinical Gait Analysis in Stroke Patients: The Validation of a Single 2D RGB Smartphone Video-Based System for Gait Analysis
Source: Sensors (Basel). 2024 Dec 6;24(23):7819. doi: 10.3390/s24237819 (PMC11644854; doi:10.3390/s24237819)
Supplement: Supplementary file 1 [file sensors-24-07819-s001.zip › spm_eval_FI11SI0801_frontal/FI11SI0801_angle_(2, 5, 5, 8)2.csv_stats_spm.csv]

corr: 0.6834795719429789
rms: 3.6072735260512334
mae: 2.7202446483180434
max_err: 6.215333333333334
min_err: 1.6210666666666667
spm_p_mean: 0.007584316978065056
spm_p_max: 0.03628369776323221
