# Supplementary material for: Steps to Facilitate the Use of Clinical Gait Analysis in Stroke Patients: The Validation of a Single 2D RGB Smartphone Video-Based System for Gait Analysis
Source: Sensors (Basel). 2024 Dec 6;24(23):7819. doi: 10.3390/s24237819 (PMC11644854; doi:10.3390/s24237819)
Supplement: Supplementary file 1 [file sensors-24-07819-s001.zip › spm_eval_FI11SI0801_sagital/FI11SI0801_angle_(2, 5, 12, 0)5.csv_stats_spm.csv]

corr: 0.9861687731623705
rms: 2.93120752732257
mae: 2.2043884057971015
max_err: 2.2989866666666665
min_err: 2.635546666666668
spm_p_mean: 0.025961726114810638
spm_p_max: 0.04866805340096382
