# Supplementary material for: Steps to Facilitate the Use of Clinical Gait Analysis in Stroke Patients: The Validation of a Single 2D RGB Smartphone Video-Based System for Gait Analysis
Source: Sensors (Basel). 2024 Dec 6;24(23):7819. doi: 10.3390/s24237819 (PMC11644854; doi:10.3390/s24237819)
Supplement: Supplementary file 1 [file sensors-24-07819-s001.zip › spm_eval_FI11SI0801_sagital/FI11SI0801_angle_(2, 5, 5, 8)4.csv_stats_spm.csv]

corr: 0.9923525140224692
rms: 2.5808581469062735
mae: 1.8975140186915886
max_err: 1.9027200000000022
min_err: 2.2489599999999994
spm_p_mean: 0.010318954315895128
spm_p_max: 0.02809993392985894
