# Supplementary material for: Steps to Facilitate the Use of Clinical Gait Analysis in Stroke Patients: The Validation of a Single 2D RGB Smartphone Video-Based System for Gait Analysis
Source: Sensors (Basel). 2024 Dec 6;24(23):7819. doi: 10.3390/s24237819 (PMC11644854; doi:10.3390/s24237819)
Supplement: Supplementary file 1 [file sensors-24-07819-s001.zip › spm_eval_FI11SI0801_sagital/FI11SI0801_angle_(5, 8, 8, 11)1.csv_stats_spm.csv]

corr: 0.9038135994905201
rms: 4.716364658558285
mae: 3.2904954954954952
max_err: 3.3816000000000024
min_err: 3.8417000000000003
spm_p_mean: 0.013678866413698393
spm_p_max: 0.03583439480422283
