# Supplementary material for: Steps to Facilitate the Use of Clinical Gait Analysis in Stroke Patients: The Validation of a Single 2D RGB Smartphone Video-Based System for Gait Analysis
Source: Sensors (Basel). 2024 Dec 6;24(23):7819. doi: 10.3390/s24237819 (PMC11644854; doi:10.3390/s24237819)
Supplement: Supplementary file 1 [file sensors-24-07819-s001.zip › spm_eval_HE20ÜB06_frontal/HE20ÜB06_angle_(2, 5, 12, 0)3.csv_stats_spm.csv]

corr: 0.9748007758524221
rms: 3.612212455895183
mae: 2.825959595959596
max_err: 1.6837818181818185
min_err: 4.89869090909091
spm_p_mean: 0.01568395100943646
spm_p_max: 0.03418986874308925
