# Supplementary material for: Steps to Facilitate the Use of Clinical Gait Analysis in Stroke Patients: The Validation of a Single 2D RGB Smartphone Video-Based System for Gait Analysis
Source: Sensors (Basel). 2024 Dec 6;24(23):7819. doi: 10.3390/s24237819 (PMC11644854; doi:10.3390/s24237819)
Supplement: Supplementary file 1 [file sensors-24-07819-s001.zip › spm_eval_HE20ÜB06_frontal/HE20ÜB06_angle_(2, 5, 5, 8)3.csv_stats_spm.csv]

corr: 0.6993136481506456
rms: 3.199882702160835
mae: 2.3220564516129034
max_err: 2.679550000000001
min_err: 1.6578800000000002
spm_p_mean: 0.007291267003991901
spm_p_max: 0.019377758645229264
