# Supplementary material for: Steps to Facilitate the Use of Clinical Gait Analysis in Stroke Patients: The Validation of a Single 2D RGB Smartphone Video-Based System for Gait Analysis
Source: Sensors (Basel). 2024 Dec 6;24(23):7819. doi: 10.3390/s24237819 (PMC11644854; doi:10.3390/s24237819)
Supplement: Supplementary file 1 [file sensors-24-07819-s001.zip › spm_eval_HE20ÜB06_sagital/HE20ÜB06_angle_(0, 4, 4, 7)2.csv_stats_spm.csv]

corr: 0.9656119511419257
rms: 3.4388840061693013
mae: 2.5362360702410474
max_err: 18.60544630818583
min_err: 3.4607838769230765
spm_p_mean: 0.013450781210619598
spm_p_max: 0.050898292094334885
