# Supplementary material for: Steps to Facilitate the Use of Clinical Gait Analysis in Stroke Patients: The Validation of a Single 2D RGB Smartphone Video-Based System for Gait Analysis
Source: Sensors (Basel). 2024 Dec 6;24(23):7819. doi: 10.3390/s24237819 (PMC11644854; doi:10.3390/s24237819)
Supplement: Supplementary file 1 [file sensors-24-07819-s001.zip › spm_eval_HE20ÜB06_sagital/HE20ÜB06_angle_(2, 5, 12, 0)2.csv_stats_spm.csv]

corr: 0.9336758714304814
rms: 3.0412685296759245
mae: 2.2755229591836734
max_err: 2.278999999999997
min_err: 2.3890000000000002
spm_p_mean: 0.009207319437032761
spm_p_max: 0.032222733452716
