# Supplementary material for: Steps to Facilitate the Use of Clinical Gait Analysis in Stroke Patients: The Validation of a Single 2D RGB Smartphone Video-Based System for Gait Analysis
Source: Sensors (Basel). 2024 Dec 6;24(23):7819. doi: 10.3390/s24237819 (PMC11644854; doi:10.3390/s24237819)
Supplement: Supplementary file 1 [file sensors-24-07819-s001.zip › spm_eval_HE20ÜB06_sagital/HE20ÜB06_angle_(4, 7, 7, 10)0.csv_stats_spm.csv]

corr: 0.9932816896773607
rms: 3.3944882951546966
mae: 2.4229405162738495
max_err: 1.445600000000002
min_err: 1.802266666666668
spm_p_mean: 0.01840880039631076
spm_p_max: 0.04749307473348922
