# Supplementary material for: Steps to Facilitate the Use of Clinical Gait Analysis in Stroke Patients: The Validation of a Single 2D RGB Smartphone Video-Based System for Gait Analysis
Source: Sensors (Basel). 2024 Dec 6;24(23):7819. doi: 10.3390/s24237819 (PMC11644854; doi:10.3390/s24237819)
Supplement: Supplementary file 1 [file sensors-24-07819-s001.zip › spm_eval_HE20ÜB06_sagital/HE20ÜB06_angle_(4, 7, 7, 10)2.csv_stats_spm.csv]

corr: 0.9929635747591404
rms: 3.3494283362751105
mae: 2.3819926538108356
max_err: 1.261709090909092
min_err: 1.8730545454545455
spm_p_mean: 0.020425504918169836
spm_p_max: 0.045303779707385486
