# Supplementary material for: Steps to Facilitate the Use of Clinical Gait Analysis in Stroke Patients: The Validation of a Single 2D RGB Smartphone Video-Based System for Gait Analysis
Source: Sensors (Basel). 2024 Dec 6;24(23):7819. doi: 10.3390/s24237819 (PMC11644854; doi:10.3390/s24237819)
Supplement: Supplementary file 1 [file sensors-24-07819-s001.zip › spm_eval_HE20ÜB06_sagital/HE20ÜB06_angle_(2, 5, 5, 8)1.csv_stats_spm.csv]

corr: 0.9922842360288835
rms: 2.4916561799019106
mae: 1.6765432098765434
max_err: 1.7917999999999985
min_err: 0.8755000000000002
spm_p_mean: 0.005078414378725337
spm_p_max: 0.028167109295061447
