# Supplementary material for: Steps to Facilitate the Use of Clinical Gait Analysis in Stroke Patients: The Validation of a Single 2D RGB Smartphone Video-Based System for Gait Analysis
Source: Sensors (Basel). 2024 Dec 6;24(23):7819. doi: 10.3390/s24237819 (PMC11644854; doi:10.3390/s24237819)
Supplement: Supplementary file 1 [file sensors-24-07819-s001.zip › spm_eval_LA13RE28_frontal/LA13RE28_angle_(2, 5, 12, 0)1.csv_stats_spm.csv]

corr: 0.85284674101521
rms: 2.662315829987323
mae: 2.173058023465548
max_err: 0.7913337339306796
min_err: 1.3548333284774532
spm_p_mean: 0.009002138370066587
spm_p_max: 0.02593845555490566
