# Supplementary material for: Steps to Facilitate the Use of Clinical Gait Analysis in Stroke Patients: The Validation of a Single 2D RGB Smartphone Video-Based System for Gait Analysis
Source: Sensors (Basel). 2024 Dec 6;24(23):7819. doi: 10.3390/s24237819 (PMC11644854; doi:10.3390/s24237819)
Supplement: Supplementary file 1 [file sensors-24-07819-s001.zip › spm_eval_LA13RE28_frontal/LA13RE28_angle_(2, 5, 5, 8)1.csv_stats_spm.csv]

corr: 0.784318881291777
rms: 3.0835373728319264
mae: 2.54928125
max_err: 1.576
min_err: 2.3676999999999997
spm_p_mean: 0.013678296232708408
spm_p_max: 0.07226905420715686
