# Supplementary material for: Steps to Facilitate the Use of Clinical Gait Analysis in Stroke Patients: The Validation of a Single 2D RGB Smartphone Video-Based System for Gait Analysis
Source: Sensors (Basel). 2024 Dec 6;24(23):7819. doi: 10.3390/s24237819 (PMC11644854; doi:10.3390/s24237819)
Supplement: Supplementary file 1 [file sensors-24-07819-s001.zip › spm_eval_LA13RE28_sagital/LA13RE28_angle_(2, 5, 5, 8)1.csv_stats_spm.csv]

corr: 0.9813367284260617
rms: 2.9670969007650276
mae: 2.3232808671320084
max_err: 1.143815274420357
min_err: 1.031087064634129
spm_p_mean: 0.015496612696279095
spm_p_max: 0.039613064181757876
