# Supplementary material for: Steps to Facilitate the Use of Clinical Gait Analysis in Stroke Patients: The Validation of a Single 2D RGB Smartphone Video-Based System for Gait Analysis
Source: Sensors (Basel). 2024 Dec 6;24(23):7819. doi: 10.3390/s24237819 (PMC11644854; doi:10.3390/s24237819)
Supplement: Supplementary file 1 [file sensors-24-07819-s001.zip › spm_eval_LA13RE28_sagital/LA13RE28_angle_(5, 8, 8, 11)1.csv_stats_spm.csv]

corr: 0.7719790316316719
rms: 4.468665526155538
mae: 3.5172771084337358
max_err: 2.28432
min_err: 4.5941600000000005
spm_p_mean: 0.021912651435270283
spm_p_max: 0.10320795654097613
