# Supplementary material for: Steps to Facilitate the Use of Clinical Gait Analysis in Stroke Patients: The Validation of a Single 2D RGB Smartphone Video-Based System for Gait Analysis
Source: Sensors (Basel). 2024 Dec 6;24(23):7819. doi: 10.3390/s24237819 (PMC11644854; doi:10.3390/s24237819)
Supplement: Supplementary file 1 [file sensors-24-07819-s001.zip › spm_eval_LU09iL01_frontal/LU09iL01_angle_(2, 5, 12, 0)1.csv_stats_spm.csv]

corr: 0.9652596663431536
rms: 3.664584032924749
mae: 2.448112449799197
max_err: 4.1085333333333365
min_err: 0.9780000000000039
spm_p_mean: 0.005177167510029499
spm_p_max: 0.0352017786977182
