# Supplementary material for: Steps to Facilitate the Use of Clinical Gait Analysis in Stroke Patients: The Validation of a Single 2D RGB Smartphone Video-Based System for Gait Analysis
Source: Sensors (Basel). 2024 Dec 6;24(23):7819. doi: 10.3390/s24237819 (PMC11644854; doi:10.3390/s24237819)
Supplement: Supplementary file 1 [file sensors-24-07819-s001.zip › spm_eval_LU09iL01_sagital/LU09iL01_angle_(2, 5, 12, 0)1.csv_stats_spm.csv]

corr: 0.989901189564625
rms: 2.876563609828287
mae: 2.123263888888889
max_err: 2.1979999999999986
min_err: 2.025
spm_p_mean: 0.017073219459874393
spm_p_max: 0.05748643041726676
