# Supplementary material for: Steps to Facilitate the Use of Clinical Gait Analysis in Stroke Patients: The Validation of a Single 2D RGB Smartphone Video-Based System for Gait Analysis
Source: Sensors (Basel). 2024 Dec 6;24(23):7819. doi: 10.3390/s24237819 (PMC11644854; doi:10.3390/s24237819)
Supplement: Supplementary file 1 [file sensors-24-07819-s001.zip › spm_eval_LU09iL01_sagital/LU09iL01_angle_(2, 5, 5, 8)1.csv_stats_spm.csv]

corr: 0.990588084950412
rms: 3.2263915479005747
mae: 2.426221590909091
max_err: 2.394000000000002
min_err: 1.5798999999999985
spm_p_mean: 0.011291762193386762
spm_p_max: 0.04966988568052173
