# Supplementary material for: Steps to Facilitate the Use of Clinical Gait Analysis in Stroke Patients: The Validation of a Single 2D RGB Smartphone Video-Based System for Gait Analysis
Source: Sensors (Basel). 2024 Dec 6;24(23):7819. doi: 10.3390/s24237819 (PMC11644854; doi:10.3390/s24237819)
Supplement: Supplementary file 1 [file sensors-24-07819-s001.zip › spm_eval_LU09iL01_sagital/LU09iL01_angle_(5, 8, 8, 11)1.csv_stats_spm.csv]

corr: 0.8888189947889812
rms: 3.802665208620616
mae: 2.5389268292682927
max_err: 1.0653599999999996
min_err: 2.9318400000000002
spm_p_mean: 0.016053079415507897
spm_p_max: 0.0355944506106643
