# Supplementary material for: Steps to Facilitate the Use of Clinical Gait Analysis in Stroke Patients: The Validation of a Single 2D RGB Smartphone Video-Based System for Gait Analysis
Source: Sensors (Basel). 2024 Dec 6;24(23):7819. doi: 10.3390/s24237819 (PMC11644854; doi:10.3390/s24237819)
Supplement: Supplementary file 1 [file sensors-24-07819-s001.zip › spm_eval_MA03AL08_frontal/MA03AL08_angle_(2, 5, 12, 0)2.csv_stats_spm.csv]

corr: 0.3642143365111197
rms: 6.109308712986917
mae: 4.837543299275807
max_err: 3.313422284605425
min_err: 3.331090267629086
spm_p_mean: 0.009768084067151073
spm_p_max: 0.02608968365109457
