# Supplementary material for: Steps to Facilitate the Use of Clinical Gait Analysis in Stroke Patients: The Validation of a Single 2D RGB Smartphone Video-Based System for Gait Analysis
Source: Sensors (Basel). 2024 Dec 6;24(23):7819. doi: 10.3390/s24237819 (PMC11644854; doi:10.3390/s24237819)
Supplement: Supplementary file 1 [file sensors-24-07819-s001.zip › spm_eval_MA03AL08_frontal/MA03AL08_angle_(2, 5, 5, 8)1.csv_stats_spm.csv]

corr: 0.5516709316919285
rms: 4.88842432521122
mae: 3.6357413512503656
max_err: 1.9522703466426297
min_err: 4.430314705776826
spm_p_mean: 0.001020469911105333
spm_p_max: 0.003223321089678891
