# Supplementary material for: Steps to Facilitate the Use of Clinical Gait Analysis in Stroke Patients: The Validation of a Single 2D RGB Smartphone Video-Based System for Gait Analysis
Source: Sensors (Basel). 2024 Dec 6;24(23):7819. doi: 10.3390/s24237819 (PMC11644854; doi:10.3390/s24237819)
Supplement: Supplementary file 1 [file sensors-24-07819-s001.zip › spm_eval_MA03AL08_sagital/MA03AL08_angle_(2, 5, 12, 0)2.csv_stats_spm.csv]

corr: 0.884508498610255
rms: 4.036834349196048
mae: 3.2269226470317087
max_err: 3.1868506579917786
min_err: 5.44476950223368
spm_p_mean: 0.006358879862396854
spm_p_max: 0.02113666404436979
