# Supplementary material for: Steps to Facilitate the Use of Clinical Gait Analysis in Stroke Patients: The Validation of a Single 2D RGB Smartphone Video-Based System for Gait Analysis
Source: Sensors (Basel). 2024 Dec 6;24(23):7819. doi: 10.3390/s24237819 (PMC11644854; doi:10.3390/s24237819)
Supplement: Supplementary file 1 [file sensors-24-07819-s001.zip › spm_eval_MA03AL08_sagital/MA03AL08_angle_(2, 5, 5, 8)2.csv_stats_spm.csv]

corr: 0.7266087236961217
rms: 4.229909297132148
mae: 3.2166583513958535
max_err: 1.314840287385574
min_err: 2.246385517572198
spm_p_mean: 0.005742295435878923
spm_p_max: 0.021621723372594194
