# Supplementary material for: Steps to Facilitate the Use of Clinical Gait Analysis in Stroke Patients: The Validation of a Single 2D RGB Smartphone Video-Based System for Gait Analysis
Source: Sensors (Basel). 2024 Dec 6;24(23):7819. doi: 10.3390/s24237819 (PMC11644854; doi:10.3390/s24237819)
Supplement: Supplementary file 1 [file sensors-24-07819-s001.zip › spm_eval_MA03AL08_sagital/MA03AL08_angle_(5, 8, 8, 11)2.csv_stats_spm.csv]

corr: 0.6014030551107737
rms: 5.456321821567362
mae: 3.469341435458965
max_err: 1.6416688926044347
min_err: 3.49090494743986
spm_p_mean: 0.015700273017787418
spm_p_max: 0.17571786177459534
