# Supplementary material for: Steps to Facilitate the Use of Clinical Gait Analysis in Stroke Patients: The Validation of a Single 2D RGB Smartphone Video-Based System for Gait Analysis
Source: Sensors (Basel). 2024 Dec 6;24(23):7819. doi: 10.3390/s24237819 (PMC11644854; doi:10.3390/s24237819)
Supplement: Supplementary file 1 [file sensors-24-07819-s001.zip › spm_eval_SE05CH16_frontal/SE05CH16_angle_(2, 5, 12, 0)2.csv_stats_spm.csv]

corr: 0.653651858069308
rms: 4.749012301668956
mae: 3.1753139688316714
max_err: 0.5465811574079034
min_err: 3.8389194861929004
spm_p_mean: 0.008776064292629835
spm_p_max: 0.025493599494639172
