# Supplementary material for: Steps to Facilitate the Use of Clinical Gait Analysis in Stroke Patients: The Validation of a Single 2D RGB Smartphone Video-Based System for Gait Analysis
Source: Sensors (Basel). 2024 Dec 6;24(23):7819. doi: 10.3390/s24237819 (PMC11644854; doi:10.3390/s24237819)
Supplement: Supplementary file 1 [file sensors-24-07819-s001.zip › spm_eval_SE05CH16_frontal/SE05CH16_angle_(2, 5, 5, 8)2.csv_stats_spm.csv]

corr: 0.8179546927603831
rms: 5.301334368656928
mae: 3.4302527475676423
max_err: 8.98462423601439
min_err: 4.494349464985983
spm_p_mean: 0.01233221677038828
spm_p_max: 0.03104833760530572
