# Supplementary material for: Steps to Facilitate the Use of Clinical Gait Analysis in Stroke Patients: The Validation of a Single 2D RGB Smartphone Video-Based System for Gait Analysis
Source: Sensors (Basel). 2024 Dec 6;24(23):7819. doi: 10.3390/s24237819 (PMC11644854; doi:10.3390/s24237819)
Supplement: Supplementary file 1 [file sensors-24-07819-s001.zip › spm_eval_SE05CH16_sagital/SE05CH16_angle_(2, 5, 12, 0)3.csv_stats_spm.csv]

corr: 0.920289605183654
rms: 5.55021633529242
mae: 4.5081990447538365
max_err: 4.464623999999991
min_err: 3.2927759999999986
spm_p_mean: 0.006618006389097308
spm_p_max: 0.020591467820962182
