# Supplementary material for: Steps to Facilitate the Use of Clinical Gait Analysis in Stroke Patients: The Validation of a Single 2D RGB Smartphone Video-Based System for Gait Analysis
Source: Sensors (Basel). 2024 Dec 6;24(23):7819. doi: 10.3390/s24237819 (PMC11644854; doi:10.3390/s24237819)
Supplement: Supplementary file 1 [file sensors-24-07819-s001.zip › spm_eval_SE05CH16_sagital/SE05CH16_angle_(2, 5, 5, 8)2.csv_stats_spm.csv]

corr: 0.9510040800051431
rms: 5.67834514993298
mae: 4.03709332510191
max_err: 7.567797590008539
min_err: 2.9007847403956846
spm_p_mean: 0.003826857741816751
spm_p_max: 0.011579889003470054
