# Supplementary material for: Steps to Facilitate the Use of Clinical Gait Analysis in Stroke Patients: The Validation of a Single 2D RGB Smartphone Video-Based System for Gait Analysis
Source: Sensors (Basel). 2024 Dec 6;24(23):7819. doi: 10.3390/s24237819 (PMC11644854; doi:10.3390/s24237819)
Supplement: Supplementary file 1 [file sensors-24-07819-s001.zip › spm_eval_SE05CH16_sagital/SE05CH16_angle_(5, 8, 8, 11)2.csv_stats_spm.csv]

corr: 0.690682643899969
rms: 6.632727605124427
mae: 4.673688159022876
max_err: 2.7228133519900815
min_err: 11.426541415543818
spm_p_mean: 0.004191090438612215
spm_p_max: 0.015314227141454232
