# Supplementary material for: Steps to Facilitate the Use of Clinical Gait Analysis in Stroke Patients: The Validation of a Single 2D RGB Smartphone Video-Based System for Gait Analysis
Source: Sensors (Basel). 2024 Dec 6;24(23):7819. doi: 10.3390/s24237819 (PMC11644854; doi:10.3390/s24237819)
Supplement: Supplementary file 1 [file sensors-24-07819-s001.zip › spm_eval_SI18SC18_frontal/SI18SC18_angle_(2, 5, 12, 0)0.csv_stats_spm.csv]

corr: 0.6897551658816287
rms: 3.007375497326993
mae: 1.7983133794794492
max_err: 0.9499062072766318
min_err: 1.0011130010557638
spm_p_mean: 0.0053530375454877935
spm_p_max: 0.025715216567042884
