# Supplementary material for: Steps to Facilitate the Use of Clinical Gait Analysis in Stroke Patients: The Validation of a Single 2D RGB Smartphone Video-Based System for Gait Analysis
Source: Sensors (Basel). 2024 Dec 6;24(23):7819. doi: 10.3390/s24237819 (PMC11644854; doi:10.3390/s24237819)
Supplement: Supplementary file 1 [file sensors-24-07819-s001.zip › spm_eval_SI18SC18_frontal/SI18SC18_angle_(2, 5, 5, 8)2.csv_stats_spm.csv]

corr: 0.3844268448792209
rms: 2.839107164620201
mae: 2.405167958656331
max_err: 1.5185333333333346
min_err: 1.6748
spm_p_mean: 0.0037169415139155916
spm_p_max: 0.012408364412234564
