# Supplementary material for: Steps to Facilitate the Use of Clinical Gait Analysis in Stroke Patients: The Validation of a Single 2D RGB Smartphone Video-Based System for Gait Analysis
Source: Sensors (Basel). 2024 Dec 6;24(23):7819. doi: 10.3390/s24237819 (PMC11644854; doi:10.3390/s24237819)
Supplement: Supplementary file 1 [file sensors-24-07819-s001.zip › spm_eval_SI18SC18_sagital/SI18SC18_angle_(5, 8, 8, 11)3.csv_stats_spm.csv]

corr: 0.7070928642152331
rms: 4.224205111221736
mae: 2.434007603600618
max_err: 1.8169830119774655
min_err: 3.0734443634351565
spm_p_mean: 0.00401369782932243
spm_p_max: 0.020466375166633598
