# Supplementary material for: Steps to Facilitate the Use of Clinical Gait Analysis in Stroke Patients: The Validation of a Single 2D RGB Smartphone Video-Based System for Gait Analysis
Source: Sensors (Basel). 2024 Dec 6;24(23):7819. doi: 10.3390/s24237819 (PMC11644854; doi:10.3390/s24237819)
Supplement: Supplementary file 1 [file sensors-24-07819-s001.zip › spm_eval_SI18SC18_sagital/SI18SC18_angle_(2, 5, 12, 0)2.csv_stats_spm.csv]

corr: 0.9563728323942264
rms: 3.463365132743931
mae: 2.286519478433712
max_err: 2.0840967421175733
min_err: 0.7666501521918985
spm_p_mean: 0.003993402716663127
spm_p_max: 0.01964933717833778
