# Supplementary material for: Steps to Facilitate the Use of Clinical Gait Analysis in Stroke Patients: The Validation of a Single 2D RGB Smartphone Video-Based System for Gait Analysis
Source: Sensors (Basel). 2024 Dec 6;24(23):7819. doi: 10.3390/s24237819 (PMC11644854; doi:10.3390/s24237819)
Supplement: Supplementary file 1 [file sensors-24-07819-s001.zip › spm_eval_SI18SC18_sagital/SI18SC18_angle_(2, 5, 5, 8)3.csv_stats_spm.csv]

corr: 0.9508091918542596
rms: 3.6075261090226416
mae: 2.6931779739882358
max_err: 1.7194782326171048
min_err: 1.9679188026569312
spm_p_mean: 0.008291696804828285
spm_p_max: 0.02391555563964065
